# Supplementary material for: Usage of a Multipurpose mHealth App Among Adults With Sickle Cell Disease: Randomized Controlled Trial
Source: JMIR Form Res. 2025 Jun 5;9:e67906. doi: 10.2196/67906 (PMC12161614; doi:10.2196/67906)
Supplement: Multimedia Appendix 1 [file formative-v9-e67906-s001.xlsx]

## Sheet: data-app-deid
study_id	enroll_date	redcap_event_name	redcap_repeat_instrument	diary_timestamp	date_in	diary_complete.factor	quiz_hydroxyurea_timestamp	quiz_blood_transfusions_timestamp	quiz_stem_cell_transplant_timestamp	quiz_acute_sickle_cell_pain_timestamp	quiz_fever_and_infection_timestamp	quiz_talking_about_your_pain_timestamp	quiz_acute_chest_syndrome_timestamp	quiz_priapism_timestamp	quiz_pulmonary_hypertension_timestamp	quiz_painful_joints_timestamp	quiz_leg_ulcers_timestamp	quiz_stroke_timestamp	quiz_gallstones_timestamp	quiz_enlarged_spleen_timestamp	quiz_kidney_disease_timestamp	quiz_asthma_timestamp	quiz_depression_timestamp	quiz_preventing_infections_timestamp	quiz_prevention_and_screening_timestamp	quiz_avoiding_pain_triggers_timestamp	quiz_overview_timestamp	quiz_hydroxyurea_complete	quiz_blood_transfusions_complete	quiz_stem_cell_transplant_complete	quiz_acute_sickle_cell_pain_complete	quiz_fever_and_infection_complete	quiz_talking_about_your_pain_complete	quiz_acute_chest_syndrome_complete	quiz_priapism_complete	quiz_pulmonary_hypertension_complete	quiz_painful_joints_complete	quiz_leg_ulcers_complete	quiz_stroke_complete	quiz_gallstones_complete	quiz_enlarged_spleen_complete	quiz_kidney_disease_complete	quiz_asthma_complete	quiz_depression_complete	quiz_preventing_infections_complete	quiz_prevention_and_screening_complete	quiz_avoiding_pain_triggers_complete	quiz_overview_complete	mission_timestamp
15	2020-01-01	profile_arm_1
15	2020-01-01	staff_review_arm_1
15	2020-01-01	day_0_arm_1
15	2020-01-01	pain_diary_arm_1	diary	2020-01-15	2020-01-15	Complete
15	2020-01-01	pain_diary_arm_1	diary	2020-01-21	2020-01-21	Complete
15	2020-01-01	pain_diary_arm_1	diary	2020-01-23	2020-01-23	Complete
15	2020-01-01	pain_diary_arm_1	diary	2020-01-23	2020-01-22	Complete
15	2020-01-01	pain_diary_arm_1	diary	2020-01-26	2020-01-25	Complete
15	2020-01-01	pain_diary_arm_1	diary	2020-01-26	2020-01-26	Complete
15	2020-01-01	pain_diary_arm_1	diary	2020-01-28	2020-01-28	Complete
15	2020-01-01	pain_diary_arm_1	diary	2020-01-29	2020-01-29	Complete
15	2020-01-01	pain_diary_arm_1	diary	2020-01-31	2020-01-31	Complete
15	2020-01-01	pain_diary_arm_1	diary	2020-02-02	2020-02-02	Complete
15	2020-01-01	pain_diary_arm_1	diary	2020-04-06	2020-04-06	Complete
15	2020-01-01	pain_diary_arm_1	diary	2020-04-06	2020-04-05	Complete
15	2020-01-01	pain_diary_arm_1	diary	2020-04-06	2020-04-04	Complete
15	2020-01-01	pain_diary_arm_1	diary	2020-04-14	2020-04-14	Complete
15	2020-01-01	pain_diary_arm_1	diary	2020-04-14	2020-04-13	Complete
15	2020-01-01	pain_diary_arm_1	diary	2020-04-19	2020-04-18	Complete
15	2020-01-01	pain_diary_arm_1	diary	2020-04-19	2020-04-19	Complete
15	2020-01-01	pain_diary_arm_1	diary	2020-04-19	2020-04-24	Complete
15	2020-01-01	pain_diary_arm_1	diary	2020-04-23	2020-04-23	Complete
15	2020-01-01	pain_diary_arm_1	diary	2020-04-23	2020-04-22	Complete
15	2020-01-01	pain_diary_arm_1	diary	2020-05-27	2020-05-27	Complete
15	2020-01-01	pain_diary_arm_1	diary	2020-05-27	2020-05-26	Complete
15	2020-01-01	pain_diary_arm_1	diary	2020-05-27	2020-05-25	Complete
15	2020-01-01	pain_diary_arm_1	diary	2020-05-27	2020-05-24	Complete
15	2020-01-01	goals_arm_1	mission																																														2020-01-15
16		profile_arm_1
16		staff_review_arm_1
16		pain_diary_arm_1	diary	2020-04-24	2020-04-24	Complete
16		pain_diary_arm_1	diary	2020-02-26	2020-02-26	Complete
16		pain_diary_arm_1	diary		2020-05-16	Incomplete
16		goals_arm_1	mission																																														2020-04-24
16		goals_arm_1	mission																																														2020-04-24
17	2020-01-01	profile_arm_1
17	2020-01-01	staff_review_arm_1
17	2020-01-01	quizzes_arm_1					2020-01-13	2020-01-14	2020-01-17	2020-01-19	2020-01-22	2020-01-23	2020-01-22		2020-01-23	2020-01-29	2020-01-29	2020-01-29	2020-01-31	2020-02-03	2020-02-03	2020-02-03	2020-02-03	2020-02-04	2020-02-05	2020-02-06	2020-02-06	2	2	2	2	2	2	2	0	2	2	2	2	2	2	2	2	2	2	2	2	2
17	2020-01-01	day_1_arm_1
17	2020-01-01	day_11_arm_1
17	2020-01-01	day_29_arm_1
17	2020-01-01	day_53_arm_1
17	2020-01-01	pain_diary_arm_1	diary	2020-06-06	2020-06-05	Complete
17	2020-01-01	pain_diary_arm_1	diary	2020-01-24	2020-01-13	Complete
17	2020-01-01	pain_diary_arm_1	diary	2020-01-15	2020-01-15	Complete
17	2020-01-01	pain_diary_arm_1	diary	2020-01-16	2020-01-16	Complete
17	2020-01-01	pain_diary_arm_1	diary	2020-01-24	2020-01-20	Complete
17	2020-01-01	pain_diary_arm_1	diary	2020-01-22	2020-01-22	Complete
17	2020-01-01	pain_diary_arm_1	diary	2020-01-23	2020-01-23	Complete
17	2020-01-01	pain_diary_arm_1	diary	2020-01-24	2020-01-24	Complete
17	2020-01-01	pain_diary_arm_1	diary	2020-01-25	2020-01-25	Complete
17	2020-01-01	pain_diary_arm_1	diary	2020-01-27	2020-01-27	Complete
17	2020-01-01	pain_diary_arm_1	diary	2020-01-29	2020-01-29	Complete
17	2020-01-01	pain_diary_arm_1	diary	2020-01-31	2020-01-31	Complete
17	2020-01-01	pain_diary_arm_1	diary	2020-02-04	2020-02-04	Complete
17	2020-01-01	pain_diary_arm_1	diary	2020-02-05	2020-02-05	Complete
17	2020-01-01	pain_diary_arm_1	diary	2020-02-06	2020-02-06	Complete
17	2020-01-01	pain_diary_arm_1	diary	2020-02-07	2020-02-07	Complete
17	2020-01-01	pain_diary_arm_1	diary	2020-02-08	2020-02-08	Complete
17	2020-01-01	pain_diary_arm_1	diary	2020-02-09	2020-02-09	Complete
17	2020-01-01	pain_diary_arm_1	diary	2020-02-11	2020-02-11	Complete
17	2020-01-01	pain_diary_arm_1	diary	2020-02-12	2020-02-12	Complete
17	2020-01-01	pain_diary_arm_1	diary	2020-02-13	2020-02-13	Complete
17	2020-01-01	pain_diary_arm_1	diary	2020-02-14	2020-02-14	Complete
17	2020-01-01	pain_diary_arm_1	diary	2020-02-15	2020-02-15	Complete
17	2020-01-01	pain_diary_arm_1	diary	2020-02-16	2020-02-16	Complete
17	2020-01-01	pain_diary_arm_1	diary	2020-02-17	2020-02-17	Complete
17	2020-01-01	pain_diary_arm_1	diary	2020-02-18	2020-02-18	Complete
17	2020-01-01	pain_diary_arm_1	diary	2020-02-19	2020-02-19	Complete
17	2020-01-01	pain_diary_arm_1	diary	2020-02-20	2020-02-20	Complete
17	2020-01-01	pain_diary_arm_1	diary	2020-02-21	2020-02-21	Complete
17	2020-01-01	pain_diary_arm_1	diary	2020-02-22	2020-02-22	Complete
17	2020-01-01	pain_diary_arm_1	diary	2020-02-25	2020-02-25	Complete
17	2020-01-01	pain_diary_arm_1	diary	2020-03-01	2020-03-01	Complete
17	2020-01-01	pain_diary_arm_1	diary	2020-04-07	2020-04-07	Complete
17	2020-01-01	pain_diary_arm_1	diary	2020-04-08	2020-04-08	Complete
17	2020-01-01	pain_diary_arm_1	diary	2020-04-22	2020-04-22	Complete
17	2020-01-01	pain_diary_arm_1	diary	2020-04-24	2020-04-24	Complete
17	2020-01-01	goals_arm_1	mission																																														2020-02-25
17	2020-01-01	goals_arm_1	mission																																														2020-01-13
17	2020-01-01	goals_arm_1	mission																																														2020-01-22
17	2020-01-01	goals_arm_1	mission																																														2020-01-29
17	2020-01-01	goals_arm_1	mission																																														2020-02-06
17	2020-01-01	goals_arm_1	mission																																														2020-03-01
18		profile_arm_1
18		staff_review_arm_1
18		quizzes_arm_1								2020-01-05	2020-01-09	2020-01-16				2020-01-11								2020-01-24		2020-01-06	2020-05-11	0	0	0	2	2	2	0	0	0	2	0	0	0	0	0	0	0	2	0	2	2
18		day_7_arm_1
18		pain_diary_arm_1	diary	2020-01-06	2020-01-06	Complete
18		pain_diary_arm_1	diary	2020-01-06	2020-01-05	Complete
18		pain_diary_arm_1	diary	2020-01-07	2020-01-07	Complete
18		pain_diary_arm_1	diary	2020-01-08	2020-01-08	Complete
18		pain_diary_arm_1	diary	2020-01-09	2020-01-09	Complete
18		pain_diary_arm_1	diary	2020-01-10	2020-01-10	Complete
18		pain_diary_arm_1	diary	2020-01-11	2020-01-11	Complete
18		pain_diary_arm_1	diary	2020-01-12	2020-01-12	Complete
18		pain_diary_arm_1	diary	2020-01-13	2020-01-13	Complete
18		pain_diary_arm_1	diary	2020-01-15	2020-01-15	Complete
18		pain_diary_arm_1	diary	2020-01-16	2020-01-16	Complete
18		pain_diary_arm_1	diary	2020-01-17	2020-01-17	Complete
18		pain_diary_arm_1	diary	2020-01-19	2020-01-19	Complete
18		pain_diary_arm_1	diary	2020-01-20	2020-01-20	Complete
18		pain_diary_arm_1	diary	2020-01-21	2020-01-21	Complete
18		pain_diary_arm_1	diary	2020-01-22	2020-01-22	Complete
18		pain_diary_arm_1	diary	2020-01-24	2020-01-24	Complete
18		pain_diary_arm_1	diary	2020-01-25	2020-01-25	Complete
18		pain_diary_arm_1	diary	2020-01-26	2020-01-26	Complete
18		pain_diary_arm_1	diary	2020-01-27	2020-01-27	Complete
18		pain_diary_arm_1	diary	2020-01-30	2020-01-30	Complete
18		pain_diary_arm_1	diary	2020-01-31	2020-01-31	Complete
18		pain_diary_arm_1	diary	2020-02-01	2020-02-01	Complete
18		pain_diary_arm_1	diary	2020-02-02	2020-02-02	Complete
18		pain_diary_arm_1	diary	2020-02-03	2020-02-03	Complete
18		pain_diary_arm_1	diary	2020-02-04	2020-02-04	Complete
18		pain_diary_arm_1	diary	2020-02-05	2020-02-05	Complete
18		pain_diary_arm_1	diary	2020-02-07	2020-02-07	Complete
18		pain_diary_arm_1	diary	2020-02-09	2020-02-09	Complete
18		pain_diary_arm_1	diary	2020-02-11	2020-02-11	Complete
18		pain_diary_arm_1	diary	2020-02-14	2020-02-13	Complete
18		pain_diary_arm_1	diary	2020-02-14	2020-02-14	Complete
18		pain_diary_arm_1	diary	2020-02-15	2020-02-15	Complete
18		pain_diary_arm_1	diary	2020-02-16	2020-02-16	Complete
18		pain_diary_arm_1	diary	2020-02-17	2020-02-17	Complete
18		pain_diary_arm_1	diary	2020-02-19	2020-02-19	Complete
18		pain_diary_arm_1	diary	2020-02-20	2020-02-20	Complete
18		pain_diary_arm_1	diary	2020-02-21	2020-02-21	Complete
18		pain_diary_arm_1	diary	2020-02-22	2020-02-22	Complete
18		pain_diary_arm_1	diary	2020-02-23	2020-02-23	Complete
18		pain_diary_arm_1	diary	2020-02-24	2020-02-24	Complete
18		pain_diary_arm_1	diary	2020-02-26	2020-02-26	Complete
18		pain_diary_arm_1	diary	2020-02-27	2020-02-27	Complete
18		pain_diary_arm_1	diary	2020-02-28	2020-02-28	Complete
18		pain_diary_arm_1	diary	2020-02-29	2020-02-29	Complete
18		pain_diary_arm_1	diary	2020-03-01	2020-03-01	Complete
18		pain_diary_arm_1	diary	2020-03-03	2020-03-03	Complete
18		pain_diary_arm_1	diary	2020-03-04	2020-03-04	Complete
18		pain_diary_arm_1	diary	2020-03-06	2020-03-06	Complete
18		pain_diary_arm_1	diary	2020-03-07	2020-03-07	Complete
18		pain_diary_arm_1	diary	2020-03-08	2020-03-08	Complete
18		pain_diary_arm_1	diary	2020-03-11	2020-03-11	Complete
18		pain_diary_arm_1	diary	2020-03-13	2020-03-13	Complete
18		pain_diary_arm_1	diary	2020-03-14	2020-03-14	Complete
18		pain_diary_arm_1	diary	2020-03-16	2020-03-16	Complete
18		pain_diary_arm_1	diary	2020-03-17	2020-03-17	Complete
18		pain_diary_arm_1	diary	2020-03-21	2020-03-21	Complete
18		pain_diary_arm_1	diary	2020-03-22	2020-03-22	Complete
18		pain_diary_arm_1	diary	2020-03-23	2020-03-23	Complete
18		pain_diary_arm_1	diary	2020-03-24	2020-03-24	Complete
18		pain_diary_arm_1	diary	2020-03-25	2020-03-25	Complete
18		pain_diary_arm_1	diary	2020-03-26	2020-03-26	Complete
18		pain_diary_arm_1	diary	2020-03-28	2020-03-28	Complete
18		pain_diary_arm_1	diary	2020-03-30	2020-03-30	Complete
18		pain_diary_arm_1	diary	2020-04-02	2020-04-01	Complete
18		pain_diary_arm_1	diary	2020-04-02	2020-04-02	Complete
18		pain_diary_arm_1	diary	2020-04-03	2020-04-03	Complete
18		pain_diary_arm_1	diary	2020-04-05	2020-04-05	Complete
18		pain_diary_arm_1	diary	2020-04-07	2020-04-07	Complete
18		pain_diary_arm_1	diary	2020-04-12	2020-04-12	Complete
18		pain_diary_arm_1	diary	2020-04-13	2020-04-13	Complete
18		pain_diary_arm_1	diary	2020-04-16	2020-04-16	Complete
18		pain_diary_arm_1	diary	2020-04-16	2020-04-16	Complete
18		pain_diary_arm_1	diary	2020-04-19	2020-04-19	Complete
18		pain_diary_arm_1	diary	2020-04-22	2020-04-22	Complete
18		pain_diary_arm_1	diary	2020-04-24	2020-04-24	Complete
18		pain_diary_arm_1	diary	2020-04-26	2020-04-26	Complete
18		pain_diary_arm_1	diary	2020-04-27	2020-04-27	Complete
18		pain_diary_arm_1	diary	2020-05-02	2020-05-02	Complete
18		pain_diary_arm_1	diary	2020-05-03	2020-05-03	Complete
18		pain_diary_arm_1	diary	2020-05-06	2020-05-06	Complete
18		pain_diary_arm_1	diary	2020-05-08	2020-05-08	Complete
18		pain_diary_arm_1	diary	2020-05-09	2020-05-09	Complete
18		pain_diary_arm_1	diary	2020-05-11	2020-05-11	Complete
18		pain_diary_arm_1	diary	2020-05-13	2020-05-13	Complete
18		pain_diary_arm_1	diary	2020-05-20	2020-05-20	Complete
18		pain_diary_arm_1	diary	2020-05-22	2020-05-22	Complete
18		pain_diary_arm_1	diary	2020-05-28	2020-05-28	Complete
18		pain_diary_arm_1	diary	2020-05-31	2020-05-31	Complete
18		pain_diary_arm_1	diary	2020-06-01	2020-06-01	Complete
18		pain_diary_arm_1	diary	2020-06-02	2020-06-02	Complete
18		pain_diary_arm_1	diary	2020-06-04	2020-06-04	Complete
18		pain_diary_arm_1	diary	2020-06-05	2020-06-05	Complete
18		pain_diary_arm_1	diary	2020-06-08	2020-06-08	Complete
18		pain_diary_arm_1	diary	2020-06-09	2020-06-09	Complete
18		pain_diary_arm_1	diary	2020-06-10	2020-06-10	Complete
18		pain_diary_arm_1	diary	2020-06-11	2020-06-11	Complete
18		pain_diary_arm_1	diary	2020-06-14	2020-06-14	Complete
18		pain_diary_arm_1	diary	2020-06-16	2020-06-16	Complete
18		pain_diary_arm_1	diary	2020-06-18	2020-06-18	Complete
18		pain_diary_arm_1	diary	2020-06-20	2020-06-20	Complete
18		pain_diary_arm_1	diary	2020-06-21	2020-06-21	Complete
18		pain_diary_arm_1	diary	2020-06-26	2020-06-26	Complete
18		pain_diary_arm_1	diary	2020-06-29	2020-06-29	Complete
18		pain_diary_arm_1	diary	2020-07-01	2020-07-01	Complete
18		goals_arm_1	mission																																														2020-01-06
18		goals_arm_1	mission																																														2020-01-06
18		goals_arm_1	mission																																														2020-01-19
18		goals_arm_1	mission																																														2020-02-03
18		goals_arm_1	mission																																														2020-02-14
18		goals_arm_1	mission																																														2020-03-14
18		goals_arm_1	mission																																														2020-04-03
18		goals_arm_1	mission																																														2020-04-12
19		profile_arm_1
19		staff_review_arm_1
19		pain_diary_arm_1	diary	2020-06-09	2020-06-09	Complete
19		pain_diary_arm_1	diary	2020-02-14	2020-02-14	Complete
19		pain_diary_arm_1	diary	2020-02-16	2020-02-16	Complete
19		goals_arm_1	mission																																														2020-01-01
20		profile_arm_1
20		staff_review_arm_1
20		quizzes_arm_1					2020-02-08																					2	0	0	0	0	0	0	0	0	0	0	0	0	0	0	0	0	0	0	0	0
20		day_20_arm_1
20		day_61_arm_1
20		day_90_arm_1
20		pain_diary_arm_1	diary	2020-04-20	2020-03-10	Complete
20		goals_arm_1	mission																																														2020-03-24
23		profile_arm_1
23		staff_review_arm_1
23		quizzes_arm_1					2020-02-04														2020-02-04							2	0	0	0	0	0	0	0	0	0	0	0	0	0	2	0	0	0	0	0	0
23		day_0_arm_1
23		day_4_arm_1
23		day_96_arm_1
23		day_161_arm_1
23		pain_diary_arm_1	diary	2020-01-01	2020-01-01	Complete
23		pain_diary_arm_1	diary	2020-01-02	2020-01-02	Complete
23		pain_diary_arm_1	diary	2020-01-03	2020-01-03	Complete
23		pain_diary_arm_1	diary	2020-01-04	2020-01-04	Complete
23		pain_diary_arm_1	diary	2020-01-05	2020-01-05	Complete
23		pain_diary_arm_1	diary	2020-01-06	2020-01-06	Complete
23		pain_diary_arm_1	diary	2020-01-07	2020-01-07	Complete
23		pain_diary_arm_1	diary	2020-01-08	2020-01-08	Complete
23		pain_diary_arm_1	diary	2020-01-10	2020-01-10	Complete
23		pain_diary_arm_1	diary	2020-01-10	2020-01-10	Complete
23		pain_diary_arm_1	diary	2020-01-11	2020-01-11	Complete
23		pain_diary_arm_1	diary	2020-01-13	2020-01-13	Complete
23		pain_diary_arm_1	diary	2020-01-14	2020-01-14	Complete
23		pain_diary_arm_1	diary	2020-01-15	2020-01-15	Complete
23		pain_diary_arm_1	diary	2020-01-16	2020-01-16	Complete
23		pain_diary_arm_1	diary	2020-01-18	2020-01-18	Complete
23		pain_diary_arm_1	diary	2020-01-19	2020-01-19	Complete
23		pain_diary_arm_1	diary	2020-01-20	2020-01-20	Complete
23		pain_diary_arm_1	diary	2020-01-21	2020-01-21	Complete
23		pain_diary_arm_1	diary	2020-01-22	2020-01-22	Complete
23		pain_diary_arm_1	diary	2020-01-23	2020-01-23	Complete
23		pain_diary_arm_1	diary	2020-01-24	2020-01-24	Complete
23		pain_diary_arm_1	diary	2020-01-25	2020-01-25	Complete
23		pain_diary_arm_1	diary	2020-01-26	2020-01-26	Complete
23		pain_diary_arm_1	diary	2020-01-27	2020-01-27	Complete
23		pain_diary_arm_1	diary	2020-01-28	2020-01-28	Complete
23		pain_diary_arm_1	diary	2020-01-29	2020-01-29	Complete
23		pain_diary_arm_1	diary	2020-01-30	2020-01-30	Complete
23		pain_diary_arm_1	diary	2020-01-31	2020-01-31	Complete
23		pain_diary_arm_1	diary	2020-02-01	2020-02-01	Complete
23		pain_diary_arm_1	diary	2020-02-02	2020-02-02	Complete
23		pain_diary_arm_1	diary	2020-02-03	2020-02-03	Complete
23		pain_diary_arm_1	diary	2020-02-04	2020-02-04	Complete
23		pain_diary_arm_1	diary	2020-02-05	2020-02-05	Complete
23		pain_diary_arm_1	diary	2020-02-06	2020-02-06	Complete
23		pain_diary_arm_1	diary	2020-02-07	2020-02-07	Complete
23		pain_diary_arm_1	diary	2020-02-08	2020-02-08	Complete
23		pain_diary_arm_1	diary	2020-02-09	2020-02-09	Complete
23		pain_diary_arm_1	diary	2020-02-10	2020-02-10	Complete
23		pain_diary_arm_1	diary	2020-02-11	2020-02-11	Complete
23		pain_diary_arm_1	diary	2020-02-12	2020-02-12	Complete
23		pain_diary_arm_1	diary	2020-02-13	2020-02-13	Complete
23		pain_diary_arm_1	diary	2020-02-14	2020-02-14	Complete
23		pain_diary_arm_1	diary	2020-02-15	2020-02-15	Complete
23		pain_diary_arm_1	diary	2020-02-16	2020-02-16	Complete
23		pain_diary_arm_1	diary	2020-02-17	2020-02-17	Complete
23		pain_diary_arm_1	diary	2020-02-18	2020-02-18	Complete
23		pain_diary_arm_1	diary	2020-02-19	2020-02-19	Complete
23		pain_diary_arm_1	diary	2020-02-20	2020-02-20	Complete
23		pain_diary_arm_1	diary	2020-02-23	2020-02-21	Complete
23		pain_diary_arm_1	diary	2020-02-23	2020-02-23	Complete
23		pain_diary_arm_1	diary	2020-02-24	2020-02-24	Complete
23		pain_diary_arm_1	diary	2020-02-25	2020-02-25	Complete
23		pain_diary_arm_1	diary	2020-02-26	2020-02-26	Complete
23		pain_diary_arm_1	diary	2020-02-27	2020-02-27	Complete
23		pain_diary_arm_1	diary	2020-02-28	2020-02-28	Complete
23		pain_diary_arm_1	diary	2020-02-29	2020-02-29	Complete
23		pain_diary_arm_1	diary	2020-03-01	2020-03-01	Complete
23		pain_diary_arm_1	diary	2020-03-02	2020-03-02	Complete
23		pain_diary_arm_1	diary	2020-03-03	2020-03-03	Complete
23		pain_diary_arm_1	diary	2020-03-04	2020-03-04	Complete
23		pain_diary_arm_1	diary	2020-03-05	2020-03-05	Complete
23		pain_diary_arm_1	diary	2020-03-06	2020-03-06	Complete
23		pain_diary_arm_1	diary	2020-03-08	2020-03-08	Complete
23		pain_diary_arm_1	diary	2020-03-08	2020-03-08	Complete
23		pain_diary_arm_1	diary	2020-03-09	2020-03-09	Complete
23		pain_diary_arm_1	diary	2020-03-10	2020-03-10	Complete
23		pain_diary_arm_1	diary	2020-03-11	2020-03-11	Complete
23		pain_diary_arm_1	diary	2020-03-12	2020-03-12	Complete
23		pain_diary_arm_1	diary	2020-03-13	2020-03-13	Complete
23		pain_diary_arm_1	diary	2020-03-14	2020-03-14	Complete
23		pain_diary_arm_1	diary	2020-03-15	2020-03-15	Complete
23		pain_diary_arm_1	diary	2020-03-16	2020-03-16	Complete
23		pain_diary_arm_1	diary	2020-03-17	2020-03-17	Complete
23		pain_diary_arm_1	diary	2020-03-18	2020-03-18	Complete
23		pain_diary_arm_1	diary	2020-03-19	2020-03-19	Complete
23		pain_diary_arm_1	diary	2020-03-20	2020-03-20	Complete
23		pain_diary_arm_1	diary	2020-03-21	2020-03-21	Complete
23		pain_diary_arm_1	diary	2020-03-22	2020-03-22	Complete
23		pain_diary_arm_1	diary	2020-03-23	2020-03-23	Complete
23		pain_diary_arm_1	diary	2020-03-24	2020-03-24	Complete
23		pain_diary_arm_1	diary	2020-03-25	2020-03-25	Complete
23		pain_diary_arm_1	diary	2020-03-26	2020-03-26	Complete
23		pain_diary_arm_1	diary	2020-03-27	2020-03-27	Complete
23		pain_diary_arm_1	diary	2020-03-28	2020-03-28	Complete
23		pain_diary_arm_1	diary	2020-03-29	2020-03-29	Complete
23		pain_diary_arm_1	diary	2020-03-31	2020-03-31	Complete
23		pain_diary_arm_1	diary	2020-03-31	2020-03-31	Complete
23		pain_diary_arm_1	diary	2020-04-01	2020-04-01	Complete
23		pain_diary_arm_1	diary	2020-04-02	2020-04-02	Complete
23		pain_diary_arm_1	diary	2020-04-03	2020-04-03	Complete
23		pain_diary_arm_1	diary	2020-04-04	2020-04-04	Complete
23		pain_diary_arm_1	diary	2020-04-05	2020-04-05	Complete
23		pain_diary_arm_1	diary	2020-04-06	2020-04-06	Complete
23		pain_diary_arm_1	diary	2020-04-07	2020-04-07	Complete
23		pain_diary_arm_1	diary	2020-04-08	2020-04-08	Complete
23		pain_diary_arm_1	diary	2020-04-09	2020-04-09	Complete
23		pain_diary_arm_1	diary	2020-04-10	2020-04-10	Complete
23		pain_diary_arm_1	diary	2020-04-11	2020-04-11	Complete
23		pain_diary_arm_1	diary	2020-04-12	2020-04-12	Complete
23		pain_diary_arm_1	diary	2020-04-13	2020-04-13	Complete
23		pain_diary_arm_1	diary	2020-04-14	2020-04-14	Complete
23		pain_diary_arm_1	diary	2020-04-15	2020-04-15	Complete
23		pain_diary_arm_1	diary	2020-04-16	2020-04-16	Complete
23		pain_diary_arm_1	diary	2020-04-17	2020-04-17	Complete
23		pain_diary_arm_1	diary	2020-04-18	2020-04-18	Complete
23		pain_diary_arm_1	diary	2020-04-19	2020-04-19	Complete
23		pain_diary_arm_1	diary	2020-04-20	2020-04-20	Complete
23		pain_diary_arm_1	diary	2020-04-21	2020-04-21	Complete
23		pain_diary_arm_1	diary	2020-04-22	2020-04-22	Complete
23		pain_diary_arm_1	diary	2020-04-23	2020-04-23	Complete
23		pain_diary_arm_1	diary	2020-04-24	2020-04-24	Complete
23		pain_diary_arm_1	diary	2020-04-25	2020-04-25	Complete
23		pain_diary_arm_1	diary	2020-04-26	2020-04-26	Complete
23		pain_diary_arm_1	diary	2020-04-27	2020-04-27	Complete
23		pain_diary_arm_1	diary	2020-04-28	2020-04-28	Complete
23		pain_diary_arm_1	diary	2020-04-29	2020-04-29	Complete
23		pain_diary_arm_1	diary	2020-04-30	2020-04-30	Complete
23		pain_diary_arm_1	diary	2020-05-01	2020-05-01	Complete
23		pain_diary_arm_1	diary	2020-05-02	2020-05-02	Complete
23		pain_diary_arm_1	diary	2020-05-03	2020-05-03	Complete
23		pain_diary_arm_1	diary	2020-05-04	2020-05-04	Complete
23		pain_diary_arm_1	diary	2020-05-05	2020-05-05	Complete
23		pain_diary_arm_1	diary	2020-05-06	2020-05-06	Complete
23		pain_diary_arm_1	diary	2020-05-08	2020-05-08	Complete
23		pain_diary_arm_1	diary	2020-05-09	2020-05-09	Complete
23		pain_diary_arm_1	diary	2020-05-10	2020-05-10	Complete
23		pain_diary_arm_1	diary	2020-05-11	2020-05-11	Complete
23		pain_diary_arm_1	diary	2020-05-12	2020-05-12	Complete
23		pain_diary_arm_1	diary	2020-05-13	2020-05-13	Complete
23		pain_diary_arm_1	diary	2020-05-14	2020-05-14	Complete
23		pain_diary_arm_1	diary	2020-05-15	2020-05-15	Complete
23		pain_diary_arm_1	diary	2020-05-18	2020-05-16	Complete
23		pain_diary_arm_1	diary	2020-05-18	2020-05-17	Complete
23		pain_diary_arm_1	diary	2020-05-18	2020-05-18	Complete
23		pain_diary_arm_1	diary	2020-05-19	2020-05-19	Complete
23		pain_diary_arm_1	diary	2020-05-20	2020-05-20	Complete
23		pain_diary_arm_1	diary	2020-05-21	2020-05-21	Complete
23		pain_diary_arm_1	diary	2020-05-22	2020-05-22	Complete
23		pain_diary_arm_1	diary	2020-05-23	2020-05-23	Complete
23		pain_diary_arm_1	diary	2020-05-24	2020-05-24	Complete
23		pain_diary_arm_1	diary	2020-05-25	2020-05-25	Complete
23		pain_diary_arm_1	diary	2020-05-26	2020-05-26	Complete
23		pain_diary_arm_1	diary	2020-05-27	2020-05-27	Complete
23		pain_diary_arm_1	diary	2020-05-28	2020-05-28	Complete
23		pain_diary_arm_1	diary	2020-05-29	2020-05-29	Complete
23		pain_diary_arm_1	diary	2020-05-30	2020-05-30	Complete
23		pain_diary_arm_1	diary	2020-05-31	2020-05-31	Complete
23		pain_diary_arm_1	diary	2020-06-01	2020-06-01	Complete
23		pain_diary_arm_1	diary	2020-06-02	2020-06-02	Complete
23		pain_diary_arm_1	diary	2020-06-03	2020-06-03	Complete
23		pain_diary_arm_1	diary	2020-06-04	2020-06-04	Complete
23		pain_diary_arm_1	diary	2020-06-05	2020-06-05	Complete
23		pain_diary_arm_1	diary	2020-06-06	2020-06-06	Complete
23		pain_diary_arm_1	diary	2020-06-07	2020-06-07	Complete
23		pain_diary_arm_1	diary	2020-06-08	2020-06-08	Complete
23		pain_diary_arm_1	diary	2020-06-09	2020-06-09	Complete
23		goals_arm_1	mission																																														2020-05-18
23		goals_arm_1	mission																																														2020-03-21
23		goals_arm_1	mission																																														2020-05-20
24		profile_arm_1
24		staff_review_arm_1
24		quizzes_arm_1							2020-05-07	2020-05-02													2020-06-24		2020-06-03			0	0	2	2	0	0	0	0	0	0	0	0	0	0	0	0	2	0	2	0	0
24		pain_diary_arm_1	diary	2020-05-02	2020-05-02	Complete
24		pain_diary_arm_1	diary	2020-01-29	2020-01-29	Complete
24		pain_diary_arm_1	diary	2020-01-30	2020-01-22	Complete
24		pain_diary_arm_1	diary	2020-01-30	2020-01-27	Complete
24		pain_diary_arm_1	diary	2020-02-01	2020-02-01	Complete
24		goals_arm_1	mission																																														2020-01-01
24		goals_arm_1	mission																																														2020-01-30
21		profile_arm_1
21		staff_review_arm_1
21		day_14_arm_1
21		pain_diary_arm_1	diary	2020-01-01	2020-01-01	Complete
21		pain_diary_arm_1	diary	2020-01-05	2020-01-05	Complete
21		pain_diary_arm_1	diary	2020-01-05	2020-01-03	Complete
21		pain_diary_arm_1	diary	2020-01-05	2020-01-04	Complete
21		pain_diary_arm_1	diary	2020-01-05	2020-01-02	Complete
21		pain_diary_arm_1	diary	2020-01-26	2020-01-22	Complete
21		pain_diary_arm_1	diary	2020-01-26	2020-01-25	Complete
21		pain_diary_arm_1	diary	2020-01-26	2020-01-08	Complete
21		pain_diary_arm_1	diary	2020-01-26	2020-01-09	Complete
21		pain_diary_arm_1	diary	2020-01-26	2020-01-10	Complete
21		pain_diary_arm_1	diary	2020-01-26	2020-01-11	Complete
21		pain_diary_arm_1	diary	2020-01-26	2020-01-13	Complete
21		pain_diary_arm_1	diary	2020-01-26	2020-01-13	Complete
21		pain_diary_arm_1	diary	2020-01-26	2020-01-14	Complete
21		pain_diary_arm_1	diary	2020-01-26	2020-01-15	Complete
21		pain_diary_arm_1	diary	2020-01-26	2020-01-16	Complete
21		pain_diary_arm_1	diary	2020-01-26	2020-01-17	Complete
21		pain_diary_arm_1	diary	2020-01-26	2020-01-21	Complete
21		pain_diary_arm_1	diary	2020-01-26	2020-01-20	Complete
21		pain_diary_arm_1	diary	2020-01-26	2020-01-19	Complete
21		pain_diary_arm_1	diary	2020-01-26	2020-01-18	Complete
21		pain_diary_arm_1	diary	2020-01-30	2020-01-30	Complete
21		pain_diary_arm_1	diary	2020-02-02	2020-02-02	Complete
21		pain_diary_arm_1	diary	2020-02-02	2020-02-01	Complete
21		pain_diary_arm_1	diary	2020-02-03	2020-02-03	Complete
21		pain_diary_arm_1	diary	2020-02-04	2020-02-04	Complete
21		pain_diary_arm_1	diary	2020-02-05	2020-02-05	Complete
21		pain_diary_arm_1	diary	2020-02-06	2020-02-06	Complete
21		pain_diary_arm_1	diary	2020-02-07	2020-02-07	Complete
21		pain_diary_arm_1	diary	2020-02-08	2020-02-08	Complete
21		pain_diary_arm_1	diary	2020-02-09	2020-02-09	Complete
21		pain_diary_arm_1	diary	2020-02-10	2020-02-10	Complete
21		pain_diary_arm_1	diary	2020-02-11	2020-02-11	Complete
21		pain_diary_arm_1	diary	2020-02-12	2020-02-12	Complete
21		pain_diary_arm_1	diary	2020-02-13	2020-02-13	Complete
21		pain_diary_arm_1	diary	2020-02-14	2020-02-14	Complete
21		pain_diary_arm_1	diary	2020-02-15	2020-02-15	Complete
21		pain_diary_arm_1	diary	2020-02-16	2020-02-16	Complete
21		pain_diary_arm_1	diary	2020-02-17	2020-02-17	Complete
21		pain_diary_arm_1	diary	2020-02-18	2020-02-18	Complete
21		pain_diary_arm_1	diary	2020-02-19	2020-02-19	Complete
21		pain_diary_arm_1	diary	2020-04-07	2020-02-20	Complete
21		pain_diary_arm_1	diary	2020-02-22	2020-02-22	Complete
21		pain_diary_arm_1	diary	2020-02-22	2020-02-21	Complete
21		pain_diary_arm_1	diary	2020-02-22	2020-02-22	Complete
21		pain_diary_arm_1	diary	2020-02-23	2020-02-23	Complete
21		pain_diary_arm_1	diary	2020-02-24	2020-02-24	Complete
21		pain_diary_arm_1	diary	2020-02-25	2020-02-25	Complete
21		pain_diary_arm_1	diary	2020-02-26	2020-02-26	Complete
21		pain_diary_arm_1	diary	2020-02-27	2020-02-27	Complete
21		pain_diary_arm_1	diary	2020-02-29	2020-02-29	Complete
21		pain_diary_arm_1	diary	2020-02-29	2020-02-28	Complete
21		pain_diary_arm_1	diary	2020-03-02	2020-03-01	Complete
21		pain_diary_arm_1	diary	2020-03-02	2020-03-02	Complete
21		pain_diary_arm_1	diary	2020-03-03	2020-03-03	Complete
21		pain_diary_arm_1	diary	2020-03-04	2020-03-04	Complete
21		pain_diary_arm_1	diary	2020-03-05	2020-03-05	Complete
21		pain_diary_arm_1	diary	2020-03-06	2020-03-06	Complete
21		pain_diary_arm_1	diary	2020-03-07	2020-03-07	Complete
21		pain_diary_arm_1	diary	2020-03-08	2020-03-08	Complete
21		pain_diary_arm_1	diary	2020-03-09	2020-03-09	Complete
21		pain_diary_arm_1	diary	2020-03-10	2020-03-10	Complete
21		pain_diary_arm_1	diary	2020-03-11	2020-03-11	Complete
21		pain_diary_arm_1	diary	2020-03-12	2020-03-12	Complete
21		pain_diary_arm_1	diary	2020-03-13	2020-03-13	Complete
21		pain_diary_arm_1	diary	2020-03-14	2020-03-14	Complete
21		pain_diary_arm_1	diary	2020-03-15	2020-03-15	Complete
21		pain_diary_arm_1	diary	2020-03-16	2020-03-16	Complete
21		pain_diary_arm_1	diary	2020-03-17	2020-03-17	Complete
21		pain_diary_arm_1	diary	2020-03-18	2020-03-18	Complete
21		pain_diary_arm_1	diary	2020-03-19	2020-03-19	Complete
21		pain_diary_arm_1	diary	2020-03-20	2020-03-20	Complete
21		pain_diary_arm_1	diary	2020-03-21	2020-03-21	Complete
21		pain_diary_arm_1	diary	2020-03-22	2020-03-22	Complete
21		pain_diary_arm_1	diary	2020-03-23	2020-03-23	Complete
21		pain_diary_arm_1	diary	2020-03-24	2020-03-24	Complete
21		pain_diary_arm_1	diary	2020-03-25	2020-03-25	Complete
21		pain_diary_arm_1	diary	2020-03-26	2020-03-26	Complete
21		pain_diary_arm_1	diary	2020-03-28	2020-03-28	Complete
21		pain_diary_arm_1	diary	2020-03-29	2020-03-29	Complete
21		pain_diary_arm_1	diary	2020-03-30	2020-03-30	Complete
21		pain_diary_arm_1	diary	2020-03-31	2020-03-31	Complete
21		pain_diary_arm_1	diary	2020-04-01	2020-04-01	Complete
21		pain_diary_arm_1	diary	2020-04-02	2020-04-02	Complete
21		pain_diary_arm_1	diary	2020-04-03	2020-04-03	Complete
21		pain_diary_arm_1	diary	2020-04-04	2020-04-04	Complete
21		pain_diary_arm_1	diary	2020-04-05	2020-04-05	Complete
21		pain_diary_arm_1	diary	2020-04-06	2020-04-06	Complete
21		pain_diary_arm_1	diary	2020-04-07	2020-04-07	Complete
21		pain_diary_arm_1	diary	2020-04-08	2020-04-08	Complete
21		pain_diary_arm_1	diary	2020-04-09	2020-04-09	Complete
21		pain_diary_arm_1	diary	2020-04-10	2020-04-10	Complete
21		pain_diary_arm_1	diary	2020-04-11	2020-04-11	Complete
21		pain_diary_arm_1	diary	2020-04-13	2020-04-13	Complete
21		pain_diary_arm_1	diary	2020-04-14	2020-04-14	Complete
21		pain_diary_arm_1	diary	2020-04-15	2020-04-15	Complete
21		pain_diary_arm_1	diary	2020-04-16	2020-04-16	Complete
21		pain_diary_arm_1	diary	2020-04-17	2020-04-17	Complete
21		pain_diary_arm_1	diary	2020-04-18	2020-04-18	Complete
21		pain_diary_arm_1	diary	2020-04-19	2020-04-19	Complete
21		pain_diary_arm_1	diary	2020-04-20	2020-04-20	Complete
21		pain_diary_arm_1	diary	2020-04-21	2020-04-21	Complete
21		pain_diary_arm_1	diary	2020-04-23	2020-04-23	Complete
21		pain_diary_arm_1	diary	2020-04-24	2020-04-24	Complete
21		pain_diary_arm_1	diary	2020-04-25	2020-04-25	Complete
21		pain_diary_arm_1	diary	2020-04-26	2020-04-26	Complete
21		pain_diary_arm_1	diary	2020-04-27	2020-04-27	Complete
21		pain_diary_arm_1	diary	2020-04-28	2020-04-28	Complete
21		pain_diary_arm_1	diary	2020-04-29	2020-04-29	Complete
21		pain_diary_arm_1	diary	2020-04-30	2020-04-30	Complete
21		pain_diary_arm_1	diary	2020-05-01	2020-05-01	Complete
21		pain_diary_arm_1	diary	2020-05-02	2020-05-02	Complete
21		pain_diary_arm_1	diary	2020-05-03	2020-05-03	Complete
21		pain_diary_arm_1	diary	2020-05-04	2020-05-04	Complete
21		pain_diary_arm_1	diary	2020-05-05	2020-05-05	Complete
21		pain_diary_arm_1	diary	2020-05-06	2020-05-06	Complete
21		pain_diary_arm_1	diary	2020-05-07	2020-05-07	Complete
21		pain_diary_arm_1	diary	2020-05-08	2020-05-08	Complete
21		pain_diary_arm_1	diary	2020-05-09	2020-05-09	Complete
21		pain_diary_arm_1	diary	2020-05-10	2020-05-10	Complete
21		pain_diary_arm_1	diary	2020-05-11	2020-05-11	Complete
21		goals_arm_1	mission																																														2020-01-01
21		goals_arm_1	mission																																														2020-01-05
21		goals_arm_1	mission																																														2020-01-26
21		goals_arm_1	mission																																														2020-01-26
21		goals_arm_1	mission																																														2020-01-26
21		goals_arm_1	mission																																														2020-01-26
21		goals_arm_1	mission																																														2020-01-26
21		goals_arm_1	mission																																														2020-01-26
21		goals_arm_1	mission																																														2020-01-26
21		goals_arm_1	mission																																														2020-01-26
21		goals_arm_1	mission																																														2020-01-26
21		goals_arm_1	mission																																														2020-01-26
21		goals_arm_1	mission																																														2020-01-26
21		goals_arm_1	mission																																														2020-01-26
21		goals_arm_1	mission																																														2020-01-26
21		goals_arm_1	mission																																														2020-01-26
21		goals_arm_1	mission																																														2020-01-26
21		goals_arm_1	mission																																														2020-01-26
21		goals_arm_1	mission																																														2020-01-26
21		goals_arm_1	mission																																														2020-01-26
21		goals_arm_1	mission																																														2020-01-26
25		profile_arm_1
25		staff_review_arm_1
25		day_0_arm_1
25		pain_diary_arm_1	diary	2020-01-01	2020-01-01	Complete
25		goals_arm_1	mission																																														2020-01-01
26		profile_arm_1
26		pain_diary_arm_1	diary	2020-01-01	2020-01-01	Complete
26		goals_arm_1	mission
27		profile_arm_1
27		staff_review_arm_1
27		pain_diary_arm_1	diary	2020-01-29	2020-01-01	Complete
27		goals_arm_1	mission																																														2020-04-27
28		profile_arm_1
28		pain_diary_arm_1	diary	2020-01-01	2020-01-01	Complete
28		goals_arm_1	mission																																														2020-01-01
22		profile_arm_1
22		staff_review_arm_1
22		quizzes_arm_1									2020-01-12			2020-01-12		2020-01-12			2020-01-12				2020-01-12			2020-01-12		0	0	0	0	2	0	0	2	0	2	0	0	2	0	0	0	2	0	0	2	0
22		day_20_arm_1
22		pain_diary_arm_1	diary	2020-03-07	2020-03-07	Complete
22		pain_diary_arm_1	diary	2020-01-16	2020-01-16	Complete
22		pain_diary_arm_1	diary	2020-01-18	2020-01-18	Complete
22		pain_diary_arm_1	diary	2020-02-01	2020-02-01	Complete
22		pain_diary_arm_1	diary	2020-02-07	2020-02-07	Complete
22		pain_diary_arm_1	diary	2020-02-08	2020-02-08	Complete
22		pain_diary_arm_1	diary	2020-02-09	2020-02-09	Complete
22		pain_diary_arm_1	diary	2020-02-13	2020-02-13	Complete
22		pain_diary_arm_1	diary	2020-02-16	2020-02-15	Complete
22		pain_diary_arm_1	diary	2020-02-16	2020-02-16	Complete
22		pain_diary_arm_1	diary	2020-02-19	2020-02-19	Complete
22		pain_diary_arm_1	diary	2020-02-20	2020-02-20	Complete
22		pain_diary_arm_1	diary	2020-02-22	2020-02-21	Complete
22		pain_diary_arm_1	diary	2020-02-22	2020-02-22	Complete
22		pain_diary_arm_1	diary	2020-02-24	2020-02-23	Complete
22		pain_diary_arm_1	diary	2020-02-26	2020-02-26	Complete
22		pain_diary_arm_1	diary	2020-02-28	2020-02-28	Complete
22		pain_diary_arm_1	diary	2020-02-29	2020-02-29	Complete
22		pain_diary_arm_1	diary	2020-03-01	2020-03-01	Complete
22		pain_diary_arm_1	diary	2020-03-02	2020-03-02	Complete
22		pain_diary_arm_1	diary	2020-03-03	2020-03-03	Complete
22		pain_diary_arm_1	diary	2020-03-05	2020-03-05	Complete
22		pain_diary_arm_1	diary	2020-03-07	2020-03-07	Complete
22		pain_diary_arm_1	diary	2020-03-10	2020-03-10	Complete
22		pain_diary_arm_1	diary	2020-03-13	2020-03-13	Complete
22		pain_diary_arm_1	diary	2020-03-14	2020-03-14	Complete
22		pain_diary_arm_1	diary	2020-03-15	2020-03-15	Complete
22		pain_diary_arm_1	diary	2020-03-15	2020-03-15	Complete
22		pain_diary_arm_1	diary	2020-03-16	2020-03-16	Complete
22		pain_diary_arm_1	diary	2020-03-17	2020-03-17	Complete
22		pain_diary_arm_1	diary	2020-03-18	2020-03-18	Complete
22		pain_diary_arm_1	diary	2020-03-20	2020-03-20	Complete
22		pain_diary_arm_1	diary	2020-03-21	2020-03-21	Complete
22		pain_diary_arm_1	diary	2020-03-23	2020-03-23	Complete
22		pain_diary_arm_1	diary	2020-03-24	2020-03-24	Complete
22		pain_diary_arm_1	diary	2020-03-26	2020-03-26	Complete
22		pain_diary_arm_1	diary	2020-03-27	2020-03-27	Complete
22		pain_diary_arm_1	diary	2020-03-29	2020-03-29	Complete
22		pain_diary_arm_1	diary	2020-04-01	2020-04-01	Complete
22		pain_diary_arm_1	diary	2020-04-03	2020-04-03	Complete
22		pain_diary_arm_1	diary	2020-04-04	2020-04-04	Complete
22		pain_diary_arm_1	diary	2020-04-06	2020-04-06	Complete
22		pain_diary_arm_1	diary	2020-04-10	2020-04-10	Complete
22		pain_diary_arm_1	diary	2020-04-11	2020-04-11	Complete
22		pain_diary_arm_1	diary	2020-04-12	2020-04-12	Complete
22		pain_diary_arm_1	diary	2020-04-13	2020-04-13	Complete
22		pain_diary_arm_1	diary	2020-04-16	2020-04-16	Complete
22		pain_diary_arm_1	diary	2020-04-16	2020-04-16	Complete
22		pain_diary_arm_1	diary	2020-04-19	2020-04-19	Complete
22		pain_diary_arm_1	diary	2020-04-21	2020-04-21	Complete
22		pain_diary_arm_1	diary	2020-04-24	2020-04-24	Complete
22		pain_diary_arm_1	diary	2020-04-26	2020-04-26	Complete
22		pain_diary_arm_1	diary	2020-04-26	2020-04-26	Complete
22		pain_diary_arm_1	diary	2020-04-28	2020-04-28	Complete
22		pain_diary_arm_1	diary	2020-04-30	2020-04-30	Complete
22		pain_diary_arm_1	diary	2020-05-03	2020-05-03	Complete
22		pain_diary_arm_1	diary	2020-05-10	2020-05-09	Complete
22		pain_diary_arm_1	diary	2020-05-11	2020-05-11	Complete
22		pain_diary_arm_1	diary	2020-05-12	2020-05-12	Complete
22		pain_diary_arm_1	diary	2020-05-13	2020-05-13	Complete
22		pain_diary_arm_1	diary	2020-05-14	2020-05-14	Complete
22		pain_diary_arm_1	diary	2020-05-16	2020-05-16	Complete
22		pain_diary_arm_1	diary	2020-05-17	2020-05-17	Complete
22		pain_diary_arm_1	diary	2020-05-18	2020-05-18	Complete
22		pain_diary_arm_1	diary	2020-05-22	2020-05-22	Complete
22		pain_diary_arm_1	diary	2020-05-22	2020-05-21	Complete
22		pain_diary_arm_1	diary	2020-05-23	2020-05-23	Complete
22		pain_diary_arm_1	diary	2020-05-24	2020-05-24	Complete
22		pain_diary_arm_1	diary	2020-05-25	2020-05-25	Complete
22		pain_diary_arm_1	diary	2020-05-26	2020-05-26	Complete
22		pain_diary_arm_1	diary	2020-05-28	2020-05-28	Complete
22		pain_diary_arm_1	diary	2020-05-29	2020-05-29	Complete
22		pain_diary_arm_1	diary	2020-06-01	2020-06-01	Complete
22		pain_diary_arm_1	diary	2020-06-02	2020-06-02	Complete
22		pain_diary_arm_1	diary	2020-06-03	2020-06-03	Complete
22		pain_diary_arm_1	diary	2020-06-05	2020-06-05	Complete
22		pain_diary_arm_1	diary	2020-06-07	2020-06-07	Complete
22		pain_diary_arm_1	diary	2020-06-08	2020-06-08	Complete
22		pain_diary_arm_1	diary	2020-06-09	2020-06-09	Complete
22		pain_diary_arm_1	diary	2020-06-10	2020-06-10	Complete
22		pain_diary_arm_1	diary	2020-06-11	2020-06-11	Complete
22		pain_diary_arm_1	diary	2020-06-12	2020-06-12	Complete
22		pain_diary_arm_1	diary	2020-06-13	2020-06-13	Complete
22		pain_diary_arm_1	diary	2020-06-14	2020-06-14	Complete
22		pain_diary_arm_1	diary	2020-06-15	2020-06-15	Complete
22		pain_diary_arm_1	diary	2020-06-16	2020-06-16	Complete
22		pain_diary_arm_1	diary	2020-06-17	2020-06-17	Complete
22		pain_diary_arm_1	diary	2020-06-18	2020-06-18	Complete
22		pain_diary_arm_1	diary	2020-06-19	2020-06-19	Complete
22		pain_diary_arm_1	diary	2020-06-20	2020-06-20	Complete
22		pain_diary_arm_1	diary	2020-06-22	2020-06-21	Complete
22		pain_diary_arm_1	diary	2020-06-22	2020-06-22	Complete
22		pain_diary_arm_1	diary	2020-06-23	2020-06-23	Complete
22		pain_diary_arm_1	diary	2020-06-24	2020-06-24	Complete
22		pain_diary_arm_1	diary	2020-06-25	2020-06-25	Complete
22		pain_diary_arm_1	diary	2020-06-26	2020-06-26	Complete
22		pain_diary_arm_1	diary	2020-06-27	2020-06-27	Complete
22		pain_diary_arm_1	diary	2020-06-28	2020-06-28	Complete
22		pain_diary_arm_1	diary	2020-06-29	2020-06-29	Complete
22		pain_diary_arm_1	diary	2020-06-29	2020-06-29	Complete
22		pain_diary_arm_1	diary	2020-06-30	2020-06-30	Complete
22		pain_diary_arm_1	diary	2020-07-01	2020-07-01	Complete
22		pain_diary_arm_1	diary	2020-07-02	2020-07-02	Complete
22		pain_diary_arm_1	diary	2020-07-03	2020-07-03	Complete
22		pain_diary_arm_1	diary	2020-07-04	2020-07-04	Complete
22		pain_diary_arm_1	diary	2020-07-06	2020-07-06	Complete
22		pain_diary_arm_1	diary	2020-07-09	2020-07-09	Complete
22		pain_diary_arm_1	diary	2020-07-11	2020-07-11	Complete
22		pain_diary_arm_1	diary	2020-07-12	2020-07-12	Complete
22		pain_diary_arm_1	diary	2020-07-12	2020-07-12	Complete
22		pain_diary_arm_1	diary	2020-07-13	2020-07-13	Complete
22		pain_diary_arm_1	diary	2020-07-14	2020-07-14	Complete
22		pain_diary_arm_1	diary	2020-07-15	2020-07-15	Complete
22		goals_arm_1	mission																																														2020-03-16
22		goals_arm_1	mission																																														2020-02-02
22		goals_arm_1	mission																																														2020-02-29
29	2020-01-01	profile_arm_1
29	2020-01-01	staff_review_arm_1
29	2020-01-01	pain_diary_arm_1	diary	2020-01-02	2020-01-01	Complete
29	2020-01-01	goals_arm_1	mission																																														2020-01-01
1	2020-01-01	profile_arm_1
1	2020-01-01	staff_review_arm_1
1	2020-01-01	pain_diary_arm_1	diary	2020-01-14	2020-01-14	Complete
1	2020-01-01	goals_arm_1	mission																																														2020-01-01
2	2020-01-01	profile_arm_1
2	2020-01-01	staff_review_arm_1
2	2020-01-01	pain_diary_arm_1	diary	2020-01-01	2020-01-01	Complete
2	2020-01-01	goals_arm_1	mission																																														2020-01-04
3	2020-01-01	profile_arm_1
3	2020-01-01	staff_review_arm_1
3	2020-01-01	quizzes_arm_1																										0	0	0	0	0	0	0	0	0	0	0	0	0	0	0	0	0	0	0	0	0
3	2020-01-01	day_1_arm_1
3	2020-01-01	day_2_arm_1
3	2020-01-01	day_3_arm_1
3	2020-01-01	day_4_arm_1
3	2020-01-01	day_6_arm_1
3	2020-01-01	day_7_arm_1
3	2020-01-01	day_10_arm_1
3	2020-01-01	day_11_arm_1
3	2020-01-01	day_14_arm_1
3	2020-01-01	day_15_arm_1
3	2020-01-01	day_16_arm_1
3	2020-01-01	day_17_arm_1
3	2020-01-01	day_19_arm_1
3	2020-01-01	day_20_arm_1
3	2020-01-01	day_22_arm_1
3	2020-01-01	day_23_arm_1
3	2020-01-01	day_24_arm_1
3	2020-01-01	day_25_arm_1
3	2020-01-01	day_26_arm_1
3	2020-01-01	day_27_arm_1
3	2020-01-01	day_29_arm_1
3	2020-01-01	day_30_arm_1
3	2020-01-01	day_31_arm_1
3	2020-01-01	day_32_arm_1
3	2020-01-01	day_33_arm_1
3	2020-01-01	day_34_arm_1
3	2020-01-01	day_35_arm_1
3	2020-01-01	day_36_arm_1
3	2020-01-01	day_38_arm_1
3	2020-01-01	day_40_arm_1
3	2020-01-01	day_41_arm_1
3	2020-01-01	day_43_arm_1
3	2020-01-01	day_46_arm_1
3	2020-01-01	day_50_arm_1
3	2020-01-01	day_51_arm_1
3	2020-01-01	day_53_arm_1
3	2020-01-01	day_55_arm_1
3	2020-01-01	day_57_arm_1
3	2020-01-01	day_59_arm_1
3	2020-01-01	day_60_arm_1
3	2020-01-01	day_61_arm_1
3	2020-01-01	day_63_arm_1
3	2020-01-01	day_67_arm_1
3	2020-01-01	day_68_arm_1
3	2020-01-01	day_69_arm_1
3	2020-01-01	day_71_arm_1
3	2020-01-01	day_73_arm_1
3	2020-01-01	day_75_arm_1
3	2020-01-01	day_76_arm_1
3	2020-01-01	day_78_arm_1
3	2020-01-01	day_80_arm_1
3	2020-01-01	day_81_arm_1
3	2020-01-01	day_82_arm_1
3	2020-01-01	day_84_arm_1
3	2020-01-01	day_87_arm_1
3	2020-01-01	day_89_arm_1
3	2020-01-01	day_90_arm_1
3	2020-01-01	day_91_arm_1
3	2020-01-01	day_92_arm_1
3	2020-01-01	day_94_arm_1
3	2020-01-01	day_96_arm_1
3	2020-01-01	day_100_arm_1
3	2020-01-01	day_102_arm_1
3	2020-01-01	day_107_arm_1
3	2020-01-01	day_108_arm_1
3	2020-01-01	day_110_arm_1
3	2020-01-01	day_112_arm_1
3	2020-01-01	day_114_arm_1
3	2020-01-01	day_115_arm_1
3	2020-01-01	day_116_arm_1
3	2020-01-01	day_117_arm_1
3	2020-01-01	day_119_arm_1
3	2020-01-01	day_122_arm_1
3	2020-01-01	day_126_arm_1
3	2020-01-01	day_127_arm_1
3	2020-01-01	day_129_arm_1
3	2020-01-01	day_132_arm_1
3	2020-01-01	day_136_arm_1
3	2020-01-01	day_137_arm_1
3	2020-01-01	day_138_arm_1
3	2020-01-01	day_139_arm_1
3	2020-01-01	day_144_arm_1
3	2020-01-01	day_149_arm_1
3	2020-01-01	day_150_arm_1
3	2020-01-01	day_151_arm_1
3	2020-01-01	day_153_arm_1
3	2020-01-01	day_155_arm_1
3	2020-01-01	day_156_arm_1
3	2020-01-01	day_159_arm_1
3	2020-01-01	day_162_arm_1
3	2020-01-01	day_164_arm_1
3	2020-01-01	day_165_arm_1
3	2020-01-01	day_168_arm_1
3	2020-01-01	day_171_arm_1
3	2020-01-01	day_173_arm_1
3	2020-01-01	day_174_arm_1
3	2020-01-01	day_175_arm_1
3	2020-01-01	day_176_arm_1
3	2020-01-01	day_180_arm_1
3	2020-01-01	pain_diary_arm_1	diary	2020-01-01	2020-01-01	Complete
3	2020-01-01	pain_diary_arm_1	diary	2020-01-02	2020-01-02	Complete
3	2020-01-01	pain_diary_arm_1	diary	2020-01-02	2020-01-02	Complete
3	2020-01-01	pain_diary_arm_1	diary	2020-01-08	2020-01-08	Complete
3	2020-01-01	pain_diary_arm_1	diary	2020-01-09	2020-01-09	Complete
3	2020-01-01	pain_diary_arm_1	diary	2020-01-10	2020-01-10	Complete
3	2020-01-01	pain_diary_arm_1	diary	2020-01-11	2020-01-11	Complete
3	2020-01-01	pain_diary_arm_1	diary	2020-01-13	2020-01-13	Complete
3	2020-01-01	pain_diary_arm_1	diary	2020-01-14	2020-01-14	Complete
3	2020-01-01	pain_diary_arm_1	diary	2020-01-17	2020-01-17	Complete
3	2020-01-01	pain_diary_arm_1	diary	2020-01-18	2020-01-18	Complete
3	2020-01-01	pain_diary_arm_1	diary	2020-01-21	2020-01-21	Complete
3	2020-01-01	pain_diary_arm_1	diary	2020-01-23	2020-01-23	Complete
3	2020-01-01	pain_diary_arm_1	diary	2020-01-23	2020-01-23	Complete
3	2020-01-01	pain_diary_arm_1	diary	2020-01-24	2020-01-24	Complete
3	2020-01-01	pain_diary_arm_1	diary	2020-01-26	2020-01-26	Complete
3	2020-01-01	pain_diary_arm_1	diary	2020-01-27	2020-01-27	Complete
3	2020-01-01	pain_diary_arm_1	diary	2020-01-29	2020-01-29	Complete
3	2020-01-01	pain_diary_arm_1	diary	2020-01-31	2020-01-31	Complete
3	2020-01-01	pain_diary_arm_1	diary	2020-02-01	2020-02-01	Complete
3	2020-01-01	pain_diary_arm_1	diary	2020-02-02	2020-02-02	Complete
3	2020-01-01	pain_diary_arm_1	diary	2020-02-03	2020-02-03	Complete
3	2020-01-01	pain_diary_arm_1	diary	2020-02-05	2020-02-05	Complete
3	2020-01-01	pain_diary_arm_1	diary	2020-02-06	2020-02-07	Complete
3	2020-01-01	pain_diary_arm_1	diary	2020-02-07	2020-02-08	Complete
3	2020-01-01	pain_diary_arm_1	diary	2020-02-08	2020-02-08	Complete
3	2020-01-01	pain_diary_arm_1	diary	2020-02-09	2020-02-10	Complete
3	2020-01-01	pain_diary_arm_1	diary	2020-02-11	2020-02-11	Complete
3	2020-01-01	pain_diary_arm_1	diary	2020-02-11	2020-02-11	Complete
3	2020-01-01	pain_diary_arm_1	diary	2020-02-13	2020-02-13	Complete
3	2020-01-01	pain_diary_arm_1	diary	2020-02-15	2020-02-15	Complete
3	2020-01-01	pain_diary_arm_1	diary	2020-02-16	2020-02-16	Complete
3	2020-01-01	pain_diary_arm_1	diary	2020-02-17	2020-02-17	Complete
3	2020-01-01	pain_diary_arm_1	diary	2020-02-20	2020-02-20	Complete
3	2020-01-01	pain_diary_arm_1	diary	2020-02-21	2020-02-21	Complete
3	2020-01-01	pain_diary_arm_1	diary	2020-02-22	2020-02-23	Complete
3	2020-01-01	pain_diary_arm_1	diary	2020-02-26	2020-02-26	Complete
3	2020-01-01	pain_diary_arm_1	diary	2020-02-27	2020-02-27	Complete
3	2020-01-01	pain_diary_arm_1	diary	2020-03-01	2020-03-01	Complete
3	2020-01-01	pain_diary_arm_1	diary	2020-03-02	2020-03-02	Complete
3	2020-01-01	pain_diary_arm_1	diary	2020-03-04	2020-03-04	Complete
3	2020-01-01	pain_diary_arm_1	diary	2020-03-06	2020-03-06	Complete
3	2020-01-01	pain_diary_arm_1	diary	2020-03-07	2020-03-07	Complete
3	2020-01-01	pain_diary_arm_1	diary	2020-03-09	2020-03-09	Complete
3	2020-01-01	pain_diary_arm_1	diary	2020-03-10	2020-03-10	Complete
3	2020-01-01	pain_diary_arm_1	diary	2020-03-14	2020-03-14	Complete
3	2020-01-01	pain_diary_arm_1	diary	2020-03-15	2020-03-15	Complete
3	2020-01-01	pain_diary_arm_1	diary	2020-03-16	2020-03-16	Complete
3	2020-01-01	pain_diary_arm_1	diary	2020-03-18	2020-03-18	Complete
3	2020-01-01	pain_diary_arm_1	diary	2020-03-20	2020-03-20	Complete
3	2020-01-01	pain_diary_arm_1	diary	2020-03-22	2020-03-22	Complete
3	2020-01-01	pain_diary_arm_1	diary	2020-03-24	2020-03-24	Complete
3	2020-01-01	pain_diary_arm_1	diary	2020-03-25	2020-03-25	Complete
3	2020-01-01	pain_diary_arm_1	diary	2020-03-27	2020-03-27	Complete
3	2020-01-01	pain_diary_arm_1	diary	2020-03-28	2020-03-28	Complete
3	2020-01-01	pain_diary_arm_1	diary	2020-03-30	2020-03-30	Complete
3	2020-01-01	pain_diary_arm_1	diary	2020-03-31	2020-03-31	Complete
3	2020-01-01	pain_diary_arm_1	diary	2020-04-03	2020-04-03	Complete
3	2020-01-01	pain_diary_arm_1	diary	2020-04-05	2020-04-05	Complete
3	2020-01-01	pain_diary_arm_1	diary	2020-04-06	2020-04-06	Complete
3	2020-01-01	pain_diary_arm_1	diary	2020-04-07	2020-04-07	Complete
3	2020-01-01	pain_diary_arm_1	diary	2020-04-08	2020-04-08	Complete
3	2020-01-01	pain_diary_arm_1	diary	2020-04-10	2020-04-10	Complete
3	2020-01-01	pain_diary_arm_1	diary	2020-04-12	2020-04-12	Complete
3	2020-01-01	pain_diary_arm_1	diary	2020-04-16	2020-04-16	Complete
3	2020-01-01	pain_diary_arm_1	diary	2020-04-18	2020-04-19	Complete
3	2020-01-01	pain_diary_arm_1	diary	2020-04-23	2020-04-23	Complete
3	2020-01-01	pain_diary_arm_1	diary	2020-04-24	2020-04-24	Complete
3	2020-01-01	pain_diary_arm_1	diary	2020-04-26	2020-04-26	Complete
3	2020-01-01	pain_diary_arm_1	diary	2020-04-28	2020-04-28	Complete
3	2020-01-01	pain_diary_arm_1	diary	2020-04-30	2020-04-30	Complete
3	2020-01-01	pain_diary_arm_1	diary	2020-05-01	2020-05-01	Complete
3	2020-01-01	pain_diary_arm_1	diary	2020-05-03	2020-05-03	Complete
3	2020-01-01	pain_diary_arm_1	diary	2020-05-03	2020-05-03	Complete
3	2020-01-01	pain_diary_arm_1	diary	2020-05-05	2020-05-05	Complete
3	2020-01-01	pain_diary_arm_1	diary	2020-05-08	2020-05-08	Complete
3	2020-01-01	pain_diary_arm_1	diary	2020-05-12	2020-05-12	Complete
3	2020-01-01	pain_diary_arm_1	diary	2020-05-13	2020-05-13	Complete
3	2020-01-01	pain_diary_arm_1	diary	2020-05-15	2020-05-15	Complete
3	2020-01-01	pain_diary_arm_1	diary	2020-05-18	2020-05-18	Complete
3	2020-01-01	pain_diary_arm_1	diary	2020-05-22	2020-05-22	Complete
3	2020-01-01	pain_diary_arm_1	diary	2020-05-23	2020-05-23	Complete
3	2020-01-01	pain_diary_arm_1	diary	2020-05-24	2020-05-24	Complete
3	2020-01-01	pain_diary_arm_1	diary	2020-05-25	2020-05-25	Complete
3	2020-01-01	pain_diary_arm_1	diary	2020-05-30	2020-05-30	Complete
3	2020-01-01	pain_diary_arm_1	diary	2020-06-04	2020-06-04	Complete
3	2020-01-01	pain_diary_arm_1	diary	2020-06-05	2020-06-05	Complete
3	2020-01-01	pain_diary_arm_1	diary	2020-06-06	2020-06-06	Complete
3	2020-01-01	pain_diary_arm_1	diary	2020-06-08	2020-06-08	Complete
3	2020-01-01	pain_diary_arm_1	diary	2020-06-10	2020-06-10	Complete
3	2020-01-01	pain_diary_arm_1	diary	2020-06-11	2020-06-11	Complete
3	2020-01-01	pain_diary_arm_1	diary	2020-06-14	2020-06-14	Complete
3	2020-01-01	pain_diary_arm_1	diary	2020-06-17	2020-06-17	Complete
3	2020-01-01	pain_diary_arm_1	diary	2020-06-19	2020-06-19	Complete
3	2020-01-01	pain_diary_arm_1	diary	2020-06-20	2020-06-20	Complete
3	2020-01-01	pain_diary_arm_1	diary	2020-06-23	2020-06-23	Complete
3	2020-01-01	pain_diary_arm_1	diary	2020-06-26	2020-06-26	Complete
3	2020-01-01	pain_diary_arm_1	diary	2020-06-28	2020-06-28	Complete
3	2020-01-01	pain_diary_arm_1	diary	2020-06-29	2020-06-29	Complete
3	2020-01-01	pain_diary_arm_1	diary	2020-06-30	2020-06-30	Complete
3	2020-01-01	pain_diary_arm_1	diary	2020-07-01	2020-07-01	Complete
3	2020-01-01	pain_diary_arm_1	diary	2020-07-06	2020-07-06	Complete
3	2020-01-01	goals_arm_1	mission																																														2020-01-02
3	2020-01-01	goals_arm_1	mission																																														2020-01-08
3	2020-01-01	goals_arm_1	mission																																														2020-02-05
4	2020-01-01	profile_arm_1
4	2020-01-01	pain_diary_arm_1	diary	2020-01-01	2020-01-01	Complete
4	2020-01-01	goals_arm_1	mission																																														2020-01-08
30	2020-01-01	profile_arm_1
30	2020-01-01	staff_review_arm_1
30	2020-01-01	quizzes_arm_1																										0	0	0	0	0	0	0	0	0	0	0	0	0	0	0	0	0	0	0	0	0
30	2020-01-01	pain_diary_arm_1	diary	2020-01-01	2020-01-01	Complete
30	2020-01-01	goals_arm_1	mission																																														2020-01-01
5	2020-01-04	profile_arm_1
5	2020-01-04	staff_review_arm_1
5	2020-01-04	quizzes_arm_1																										0	0	0	0	0	0	0	0	0	0	0	0	0	0	0	0	0	0	0	0	0
5	2020-01-04	pain_diary_arm_1	diary	2020-01-10	2020-01-01	Complete
5	2020-01-04	pain_diary_arm_1	diary	2020-01-13	2020-01-12	Complete
5	2020-01-04	goals_arm_1	mission
6	2020-01-07	profile_arm_1
6	2020-01-07	staff_review_arm_1
6	2020-01-07	day_1_arm_1
6	2020-01-07	day_6_arm_1
6	2020-01-07	day_28_arm_1
6	2020-01-07	day_31_arm_1
6	2020-01-07	day_33_arm_1
6	2020-01-07	day_34_arm_1
6	2020-01-07	day_35_arm_1
6	2020-01-07	day_36_arm_1
6	2020-01-07	day_43_arm_1
6	2020-01-07	day_44_arm_1
6	2020-01-07	day_46_arm_1
6	2020-01-07	day_48_arm_1
6	2020-01-07	day_52_arm_1
6	2020-01-07	day_68_arm_1
6	2020-01-07	day_73_arm_1
6	2020-01-07	day_81_arm_1
6	2020-01-07	day_117_arm_1
6	2020-01-07	day_142_arm_1
6	2020-01-07	pain_diary_arm_1	diary	2020-07-02	2020-07-02	Complete
6	2020-01-07	goals_arm_1	mission																																														2020-01-01
6	2020-01-07	goals_arm_1	mission																																														2020-02-06
7	2020-02-12	profile_arm_1
7	2020-02-12	pain_diary_arm_1	diary	2020-01-01	2020-01-01	Complete
8	2020-03-04	profile_arm_1
8	2020-03-04	staff_review_arm_1
8	2020-03-04	pain_diary_arm_1	diary	2020-01-01	2020-01-01	Complete
8	2020-03-04	goals_arm_1	mission																																														2020-01-01
10	2020-01-01	profile_arm_1
10	2020-01-01	staff_review_arm_1
10	2020-01-01	day_11_arm_1
10	2020-01-01	day_16_arm_1
10	2020-01-01	day_128_arm_1
10	2020-01-01	pain_diary_arm_1	diary	2020-01-24	2020-01-01	Complete
10	2020-01-01	pain_diary_arm_1	diary	2020-02-08	2020-02-08	Complete
10	2020-01-01	goals_arm_1	mission																																														2020-01-01
11	2020-01-01	profile_arm_1
11	2020-01-01	staff_review_arm_1
11	2020-01-01	pain_diary_arm_1	diary	2020-01-01	2020-01-01	Complete
12	2020-01-01	profile_arm_1
12	2020-01-01	staff_review_arm_1
12	2020-01-01	quizzes_arm_1					2020-02-10	2020-01-03	2020-01-03	2020-01-10	2020-01-03	2020-01-03	2020-01-03	2020-01-16	2020-01-03	2020-01-03	2020-01-03	2020-01-16	2020-01-03	2020-01-03	2020-01-16	2020-01-16	2020-01-03	2020-01-03	2020-01-16	2020-01-03	2020-01-03	2	2	2	2	2	2	2	2	2	2	2	2	2	2	2	2	2	2	2	2	2
12	2020-01-01	day_0_arm_1
12	2020-01-01	day_1_arm_1
12	2020-01-01	day_2_arm_1
12	2020-01-01	day_3_arm_1
12	2020-01-01	day_6_arm_1
12	2020-01-01	day_10_arm_1
12	2020-01-01	day_15_arm_1
12	2020-01-01	pain_diary_arm_1	diary	2020-07-01	2020-07-01	Complete
12	2020-01-01	goals_arm_1	mission																																														2020-01-01
9	2020-01-01	profile_arm_1
9	2020-01-01	staff_review_arm_1
9	2020-01-01	quizzes_arm_1					2020-05-01																					2	0	0	0	0	0	0	0	0	0	0	0	0	0	0	0	0	0	0	0	0
9	2020-01-01	pain_diary_arm_1	diary	2020-05-01	2020-01-01	Complete
9	2020-01-01	goals_arm_1	mission																																														2020-05-01
13	2020-01-01	profile_arm_1
13	2020-01-01	staff_review_arm_1
13	2020-01-01	pain_diary_arm_1	diary	2020-07-06	2020-07-06	Complete
13	2020-01-01	pain_diary_arm_1	diary	2020-01-10	2020-01-10	Complete
13	2020-01-01	pain_diary_arm_1	diary	2020-01-11	2020-01-11	Complete
13	2020-01-01	goals_arm_1	mission																																														2020-01-01
14	2020-01-01	profile_arm_1
14	2020-01-01	staff_review_arm_1
14	2020-01-01	pain_diary_arm_1	diary	2020-01-01	2020-01-01	Complete
14	2020-01-01	goals_arm_1	mission																																														2020-01-01
[truncated: 1 more columns]
