# Supplementary material for: Usage of a Multipurpose mHealth App Among Adults With Sickle Cell Disease: Randomized Controlled Trial
Source: JMIR Form Res. 2025 Jun 5;9:e67906. doi: 10.2196/67906 (PMC12161614; doi:10.2196/67906)
Supplement: Multimedia Appendix 2 [file formative-v9-e67906-s002.txt]

To de-identify data, all dates have been transformed in the following way.

Subject IDs:
The `study_id` variable has been reduced to a sequential number.

Dates:
The first recorded trial activity for each subject was identified (e.g., consent filing date, enrollment date, app registration).
For each subject, all dates were shifted by the amount necessary to set the first recorded trial activity to 2020-01-01.
Thus actual date information is destroyed, but the time between actions is preserved within each subject.


data-subjects-deid.xlsx
Subject-level data, one row per subject

1. `study_id`: A reduced study ID, sequential within these datasets. The same value refers to the same subject between datasets.
2. `enroll_date`: Transformed date of enrollment.
3. `consent_date`: Transformed date on which consent form was filed.
4. `random`: Random assignment to study arm.
5. `age`: Age at baseline, in years.
6. `basics_race`: Self-reported race.
7. `basics_ethnicity`: Self-reported ethnicity.
8. `basics_gi`: Self-reported gender identity.
9. `basics_sexorient`: Self-reported sexual orientation.
10. `scd_type`: Sickle cell disease type.
11. `scdses_score_baseline`: Sickle cell disease self-efficacy score at baseline.
12. `scdk_score_baseline`: Sickle cell disease knowledge score at baseline.
13. `pre_6mo_admissions`: Number of hospital admissions in the 6 months prior to baseline, any reason.
14. `pre_6mo_admissions_pain`: Number of hospital admissions for pain-related reasons in the 6 months prior to baseline.
15. `pre_6mo_acute`: Number of acute care utilizations (including hospital admissions) in the 6 months prior to baseline, any reason.
16. `post_6mo_admissions`: Number of hospital admissions during the 6 month trial, any reason.
17. `post_6mo_admissions_pain`: Number of hospital admissions for pain-related reasons during the 6 month trial.
18. `post_6mo_acute`: Number of acute care utilizations (including hospital admissions) during the 6 month trial, any reason.
19. `pain_action_plan_complete`: Whether the pain action plan was completed.
20. `pain_action_plan_timestamp`: Transformed date of pain action plan completion.
21. `mission_complete_n`: Number of missions completed during the trial.
22. `quiz_complete_n`: Number of quizzes completed during the trial.
23. `diary_complete_n`: Number of pain diaries completed during the trial.


data-app-deid.xlsx
App usage data

1. `study_id`: A reduced study ID, sequential within these datasets. The same value refers to the same subject between datasets.
2. `enroll_date`: Transformed date of enrollment.
3. `redcap_event_name`: Indicates component of study, a combination of timepoint and instrument.
4. `redcap_repeat_instrument`: The type of form submitted.
5. `diary_timestamp`: Transformed date of pain diary submission, if applicable.
6. `date_in`: Date of pain diary entry, if applicable.
7. `diary_complete`: Whether the pain diary was completed.
8-28. `quiz_..._timestamp`: Transformed dates each quiz was taken.
29-49. `quiz_..._complete`: Whether each quiz was completed.
50. `mission_timestamp`: Transformed date of mission completion.
51. `date_in_bf85f0`: Transformed date of mission initiation.

data-pre-post.deid.xlsx
Pre- and post-intervention outcome measures

1. `study_id`: A reduced study ID, sequential within these datasets. The same value refers to the same subject between datasets.
2. `timepoint`: Whether the observations are pre- or post-intervention.
3. `scdk_score`: Sickle cell disease knowledge score.
