# Supplementary material for: Usage of a Multipurpose mHealth App Among Adults With Sickle Cell Disease: Randomized Controlled Trial
Source: JMIR Form Res. 2025 Jun 5;9:e67906. doi: 10.2196/67906 (PMC12161614; doi:10.2196/67906)
Supplement: Multimedia Appendix 3 [file formative-v9-e67906-s003.xlsx]

## Sheet: data-subjects-deid
study_id	enroll_date	consent_date	random	age	basics_race	basics_ethnicity	basics_gi	basics_sexorient	scd_type	scdk_score_baseline	pre_6mo_admissions	pre_6mo_admissions_pain	pre_6mo_acute	post_6mo_admissions	post_6mo_admissions_pain	post_6mo_acute	pain_action_plan_complete	pain_action_plan_timestamp	mission_complete_n	quiz_complete_n	diary_complete_n
1	2020-01-01	2020-01-01	App + Booklet	41	Black or African American	Unknown / Not Reported	Woman	Straight	Hemoglobin SC / Sbeta+ thalassemia	24	1	0	1	0	0	0	Incomplete		1	0	1
2	2020-01-01	2020-01-01	App + Booklet	24	Black or African American	NOT Hispanic or Latino	Man	Straight	Hemoglobin SC / Sbeta+ thalassemia	30	1	1	1	0	0	0	Incomplete		1	0	1
3	2020-01-01	2020-01-03	App + Booklet	43	Black or African American	NOT Hispanic or Latino	Man	Straight	Hemoglobin SC / Sbeta+ thalassemia	33	0	0	0	0	0	0	Incomplete		3	0	102
4	2020-01-01	2020-01-01	App + Booklet	38	Black or African American	NOT Hispanic or Latino	Man	Straight	Hemoglobin SS / Sbeta0 thalassemia	26	0	0	0	0	0	0	Incomplete		1	0	1
5	2020-01-04	2020-01-01	App + Booklet	33	Black or African American	NOT Hispanic or Latino	Woman	Bisexual	Hemoglobin SS / Sbeta0 thalassemia	33	0	0	0	1	1	2	Incomplete		0	0	2
6	2020-01-07	2020-01-01	App + Booklet	40	Black or African American	NOT Hispanic or Latino	Woman	Straight	Hemoglobin SC / Sbeta+ thalassemia	28	1	1	4	1	1	1	Incomplete		2	0	1
7	2020-02-12	2020-01-01	App + Booklet	49	Black or African American	NOT Hispanic or Latino	Woman	Straight	Hemoglobin SS / Sbeta0 thalassemia	36	0	0	0	0	0	0	Incomplete		0	0	1
8	2020-03-04	2020-01-01	App + Booklet	22	Black or African American	NOT Hispanic or Latino	Man	Straight	Hemoglobin SC / Sbeta+ thalassemia	30	0	0	0	0	0	0	Incomplete		1	0	1
9	2020-01-01	2019-10-09	App + Booklet	23	Black or African American	NOT Hispanic or Latino	Man	Straight	Hemoglobin SC / Sbeta+ thalassemia	29	0	0	4	0	0	5	Incomplete		1	1	1
10	2020-01-01	2020-01-01	App + Booklet	23	Black or African American	NOT Hispanic or Latino	Man	Bisexual	Hemoglobin SC / Sbeta+ thalassemia	25	0	0	1	0	0	1	Incomplete		1	0	2
11	2020-01-01	2020-01-01	App + Booklet	25	Black or African American	NOT Hispanic or Latino	Man	Straight	Hemoglobin SS / Sbeta0 thalassemia	32	1	1	1	2	2	2	Incomplete		0	0	1
12	2020-01-01	2020-01-01	App + Booklet	31	Black or African American	Unknown / Not Reported	Man	Straight	Hemoglobin SS / Sbeta0 thalassemia	32	0	0	0	0	0	0	Incomplete		1	21	1
13	2020-01-01	2020-01-01	App + Booklet	28	Black or African American	NOT Hispanic or Latino	Prefer not to answer	Lesbian	Hemoglobin SS / Sbeta0 thalassemia	30	0	0	0	0	0	0	Incomplete		1	0	3
14	2020-01-01	2020-01-01	App + Booklet	22	Black or African American	NOT Hispanic or Latino	Man	Straight	Hemoglobin SS / Sbeta0 thalassemia	37	0	0	4	2	2	28	Incomplete		1	0	1
15	2020-01-01	2020-01-01	App + Booklet	42	Black or African American	NOT Hispanic or Latino	Woman	Straight	Hemoglobin SS / Sbeta0 thalassemia	37	0	0	0	0	0	0	Incomplete		1	0	24
16			App + Booklet	46	Black or African American	NOT Hispanic or Latino	Man	Straight	Hemoglobin SS / Sbeta0 thalassemia	32	0	0	0	0	0	0	Incomplete		2	0	2
17	2020-01-01	2020-01-01	App + Booklet	66	Black or African American	NOT Hispanic or Latino	Woman	Straight	Hemoglobin SS / Sbeta0 thalassemia	32	0	0	0	0	0	0	Complete	2020-02-18	6	20	36
18			App + Booklet	32	Black or African American	NOT Hispanic or Latino	Woman	Straight	Hemoglobin SS / Sbeta0 thalassemia	35	0	0	0	0	0	0	Complete	2020-02-14	8	7	105
19			App + Booklet	27	Black or African American	Hispanic or Latino	Man	Straight	Hemoglobin SC / Sbeta+ thalassemia	35	0	0	0	0	0	0	Incomplete		1	0	3
20			App + Booklet	45	Black or African American	NOT Hispanic or Latino	Man	Straight	Hemoglobin SC / Sbeta+ thalassemia	30	0	0	0	0	0	0	Complete	2020-03-10	1	1	1
21			App + Booklet	27	Black or African American	NOT Hispanic or Latino	Woman	Gay	Hemoglobin SS / Sbeta0 thalassemia		1	1	1	0	0	0	Incomplete		21	0	121
22			App + Booklet	39	Black or African American	NOT Hispanic or Latino	Man	Straight	Hemoglobin SS / Sbeta0 thalassemia	36	0	0	0	0	0	1	Complete	2020-02-02	3	6	113
23			App + Booklet	25	Black or African American	NOT Hispanic or Latino	Woman	Straight	Hemoglobin SS / Sbeta0 thalassemia	35	2	1	2	1	1	1	Complete	2020-02-04	3	2	157
24			App + Booklet	48	Black or African American	NOT Hispanic or Latino	Woman	Straight	Hemoglobin SS / Sbeta0 thalassemia		0	0	0	0	0	0	Complete	2020-06-07	2	4	5
25			App + Booklet							29	0	0	0	0	0	0	Incomplete		1	0	1
26			App + Booklet	30	Black or African American	NOT Hispanic or Latino	Man	Straight	Hemoglobin SC / Sbeta+ thalassemia	18	0	0	0	0	0	0	Incomplete		0	0	1
27			App + Booklet	31	Black or African American	Unknown / Not Reported	Woman	Straight	Hemoglobin SS / Sbeta0 thalassemia	30	1	1	1	0	0	0	Incomplete		1	0	1
28			App + Booklet	34	Black or African American	NOT Hispanic or Latino	Man	Prefer not to answer	Hemoglobin SS / Sbeta0 thalassemia	37	1	1	4	1	1	2	Incomplete		1	0	1
29	2020-01-01	2020-01-01	App + Booklet	36	Black or African American	NOT Hispanic or Latino	Woman	Straight	Hemoglobin SS / Sbeta0 thalassemia	35	0	0	0	0	0	0	Incomplete		1	0	1
30	2020-01-01	2020-01-01	App + Booklet	31	Black or African American	NOT Hispanic or Latino	Man	Straight	Hemoglobin SS / Sbeta0 thalassemia	34	0	0	0	0	0	0	Incomplete		1	0	1
