# Supplementary material for: Usage of a Multipurpose mHealth App Among Adults With Sickle Cell Disease: Randomized Controlled Trial
Source: JMIR Form Res. 2025 Jun 5;9:e67906. doi: 10.2196/67906 (PMC12161614; doi:10.2196/67906)
Supplement: Multimedia Appendix 4 [file formative-v9-e67906-s004.xlsx]

## Sheet: data-pre-post-deid-pub
study_id	timepoint	scdk_score
1	enrollment	24
1	sixmo	30
2	enrollment	30
2	sixmo	33
3	enrollment	33
3	sixmo	28
4	enrollment	26
5	enrollment	33
5	sixmo	33
6	enrollment	28
6	sixmo	22
7	enrollment	36
7	sixmo	37
8	enrollment	30
8	sixmo	27
9	enrollment	29
9	sixmo	33
10	enrollment	25
10	sixmo	29
11	enrollment	32
11	sixmo	29
12	enrollment	32
12	sixmo	34
13	enrollment	30
13	sixmo	33
14	enrollment	37
14	sixmo	33
15	enrollment	37
15	sixmo	39
16	enrollment	32
17	enrollment	32
17	sixmo	34
18	enrollment	35
18	sixmo	34
19	enrollment	35
19	sixmo	33
20	enrollment	30
20	sixmo	30
21	enrollment
21	sixmo	31
22	enrollment	36
22	sixmo	31
23	enrollment	35
23	sixmo	36
24	enrollment
24	sixmo	31
25	enrollment	29
26	enrollment	18
26	sixmo	22
27	enrollment	30
27	sixmo	35
28	enrollment	37
28	sixmo	35
29	enrollment	35
29	sixmo	35
30	enrollment	34
